# Supplementary material for: Expanding the scope: multimodal dimensions in aphasia discourse analysis—preliminary findings
Source: Front Hum Neurosci. 2024 Sep 25;18:1419311. doi: 10.3389/fnhum.2024.1419311 (PMC11461255; doi:10.3389/fnhum.2024.1419311)
Supplement: Supplementary file 1 [file Table_1.xlsx]

## Sheet: Index Codes
TEST RESULTS This spreadsheet includes test results for persons with aphasia and age-and education-matched healthy control participants. Codes WAB-R = Western Aphasia Battery-Revised MoCA = Montreal Cognitive Assessment NIHTB-LS = National Institute of Health Toolbox – List Sorting task NIHTB-Flanker = National Institute of Health Toolbox – Flanker task NIHTB-DCCS = National Institute of Health T…

## Sheet: Bear & Fly - Aphasia
Participant #	Age at testing	Education (years)	Race	Adequate Vision	Adequate Hearing	Aphasia Duration (months)	WAB-R (100)	Aphasia Classification (WAB)	Fluent/Nonfluent	ABA-2 Limb Apraxia (raw)	NIHTB-LS (age-corrected std. score)	NIHTB-Flanker (age-corrected std. score)	NIHTB-DCCS (age-corrected std. score)
1	55	14	Asian	Y	Y	48	71.9	Moderate Conduction	Fluent	45	74	104	117
2	71	14	White	Y	Y	24	93.3	Mild Anomic	Fluent	50	70	106	101
3	54	16	White	Y	Y	24	98.4	Not Aphasic By the WAB	Fluent	50	84	78	109
4	65	18	White	Y	Y	66	67.6	Moderate Broca's	Nonfluent	41	61	78	71
5	67	17	White	Y	Y	24	60.6	Moderate Broca's	Nonfluent	45	108	66	79
6	53	25	African American	Y	Y	36	80.9	Mild Anomic	Fluent	50	95	126	109
7	63	20	White	Y	Y	48	89	Mild Anomic	Fluent	49	71	95	76
8	73	13	White	Y	Y	36	64.6	Moderate Conduction	Fluent	50	0	82	75
9	82	19	White	Y	Y	396	98.2	Not Aphasic By the WAB	Fluent	50	84	107	96
10	56	14	White	Y	Y	24	37.8	Severe Broca's	Nonfluent	50	0	73	72
11	70	18	White	Y	Y	276	49.7	Severe Broca's	Nonfluent	23	75	93	74
12	69	18	White	Y	Y	24	90.8	Mild Anomic	Fluent	50	69	80	80
13	58	13	White	Y	Y	96	91.9	Mild Anomic	Fluent	50	75	99	86
14	72	20	White	Y	Y	20	100	Not Aphasic By the WAB	Fluent	50	111	87	88
15	69	14	White	Y	Y	24	62.3	Moderate Broca's	Nonfluent	50	88	82	69
16	80	18	White	Y	Y	156	78.3	Mild Anomic	Fluent	42	81	92	93
17	60	16	African American	Y	Y	288	73.2	Moderate Transcortical Motor	Nonfluent	44	76	106	81
18	57	14	White	Y	Y	36	61.5	Moderate Broca's	Nonfluent	41	0	55	67
19	48	15	White	Y	Y	120	71.9	Moderate Conduction	Fluent	35	93	105	99
20	70	16	White	Y	Y	28	56.3	Moderate Broca's	Nonfluent	50	63	74	100
21	58	15	African American	Y	Y	96	61.4	Moderate Broca's	Nonfluent	44	69	80	74
22	51	19	White	Y	Y	36	77.8	Mild anomic	Fluent	47	77	77	64

## Sheet: Bear & Fly - Healthy Controls
Participant #	Age at testing	Education (years)	Race	Adequate Vision	Adequate Hearing	MoCA	NIHTB-LS (age-corrected std. score)	NIHTB-Flanker (age-corrected std. score)	NIHTB-DCCS (age-corrected std. score)
1	69	16	White	Y	Y	26	92	105	113
2	67	18	White	Y	Y	26	113	116	146
3	64	18	White	Y	Y	29	89	96	97
4	60	14	White	Y	Y	26	92	112	101
5	82	16	White	Y	Y	27	117	120	102
6	68	21	White	Y	Y	27	79	104	125
7	42	21	White	Y	Y	28	113	131	138
8	65	22	White	Y	Y	29	95	121	113
9	60	12	White	Y	Y	27	89	90	97
10	59	21	White	Y	Y	30	109	146	146
11	63	21	White	Y	Y	28	111	108	135
12	55	15	White	Y	Y	30	118	121	129
13	55	16	White	Y	Y	29	85	91	104
14	58	16	White	Y	Y	29	103	93	138
15	45	18	White	Y	Y	27	92	121	104
16	47	16	White	Y	Y	28	104	105	105
17	58	16	White	Y	Y	30	108	105	112
18	60	12	White	Y	Y	28	104	131	146
19	67	16	Hispanic	Y	Y	27	125	91	145
20	74	16	White	Y	Y	27	106	101	123
21	53	14	White	Y	Y	28	128	102	128
22	55	21	African American	Y	Y	30	112	97	103
23	69	15	White	Y	Y	27
24	73	18	White	Y	Y	26	111	127	96
